# Supplementary material for: The effect of different surface treatment on shear bond strength of soft and hard liners to CAD-CAM and conventional denture base resins: in vitro comparative study
Source: Front Dent Med. 2026 Feb 16;7:1736153. doi: 10.3389/fdmed.2026.1736153 (PMC12950676; doi:10.3389/fdmed.2026.1736153)
Supplement: Supplementary file 1 [file Datasheet1.zip]

Archive with 15 entries (15 files):
- Representatives SEM images Show the nature of failure with SEM under x1 - x30/AVADENT ADHESIVE.jpg
- Representatives SEM images Show the nature of failure with SEM under x1 - x30/AVADENT COHESIVE.jpg
- Representatives SEM images Show the nature of failure with SEM under x1 - x30/AVCDENT MIXED.jpg
- Representatives SEM images Show the nature of failure with SEM under x1 - x30/CON COHESIVE.jpg
- Representatives SEM images Show the nature of failure with SEM under x1 - x30/CONVENTIONAL ADHESIVE.jpg
- Representatives SEM images Show the nature of failure with SEM under x1 - x30/CONVENTIONAL MIXED.jpg
- Representatives SEM images Show the nature of failure with SEM under x1 - x30/FL ADHESIVE.jpg
- Representatives SEM images Show the nature of failure with SEM under x1 - x30/FL- COHESIVE.jpg
- Representatives SEM images Show the nature of failure with SEM under x1 - x30/FL MIXED.jpg
- Representatives SEM images Show the nature of failure with SEM under x1 - x30/IVOCAD ADHESIVE.jpg
- Representatives SEM images Show the nature of failure with SEM under x1 - x30/IVOCAD COHESIVE.jpg
- Representatives SEM images Show the nature of failure with SEM under x1 - x30/IVOCAD MIXED.jpg
- Representatives SEM images Show the nature of failure with SEM under x1 - x30/ND ADHESIVE.jpg
- Representatives SEM images Show the nature of failure with SEM under x1 - x30/ND COHESIVE.jpg
- Representatives SEM images Show the nature of failure with SEM under x1 - x30/ND MIXED.jpg
