# Supplementary material for: The effect of different surface treatment on shear bond strength of soft and hard liners to CAD-CAM and conventional denture base resins: in vitro comparative study
Source: Front Dent Med. 2026 Feb 16;7:1736153. doi: 10.3389/fdmed.2026.1736153 (PMC12950676; doi:10.3389/fdmed.2026.1736153)
Supplement: Supplementary file 2 [file Datasheet2.zip]

Archive with 15 entries (15 files):
- Different surface treatment under SEM under x30/AVADENT CONTROL.jpg
- Different surface treatment under SEM under x30/AVADENT RB.jpg
- Different surface treatment under SEM under x30/AVADENT SB.jpg
- Different surface treatment under SEM under x30/CONVENTIONAL CONTROL.jpg
- Different surface treatment under SEM under x30/CONVENTIONAL RB.jpg
- Different surface treatment under SEM under x30/CONVENTIONAL SB.jpg
- Different surface treatment under SEM under x30/FL CONTROL.jpg
- Different surface treatment under SEM under x30/FL RB.jpg
- Different surface treatment under SEM under x30/FL SB.jpg
- Different surface treatment under SEM under x30/IVO CONTROL.jpg
- Different surface treatment under SEM under x30/IVOCAD RB.jpg
- Different surface treatment under SEM under x30/IVOCAD SB.jpg
- Different surface treatment under SEM under x30/ND CONTROL.jpg
- Different surface treatment under SEM under x30/ND RB.jpg
- Different surface treatment under SEM under x30/ND SB.jpg
